# Supplementary material for: Activation of Gossypium hirsutum ACS6 Facilitates Fiber Development by Improving Sucrose Metabolism and Transport
Source: Plants (Basel). 2023 Oct 11;12(20):3530. doi: 10.3390/plants12203530 (PMC10610492; doi:10.3390/plants12203530)
Supplement: Supplementary file 1 [file plants-12-03530-s001.zip]

Archive with 1 entries (1 files):
- plants-2608157-supplementary.pdf
